# Supplementary material for: Drug-Dependent Enhancement of Blood–Brain Barrier Permeation by Polysorbate 80 Minor Components
Source: Pharmaceutics. 2025 Dec 5;17(12):1572. doi: 10.3390/pharmaceutics17121572 (PMC12736588; doi:10.3390/pharmaceutics17121572)
Supplement: Supplementary file 1 [file pharmaceutics-17-01572-s001.zip]

Archive with 1 entries (1 files):
- pharmaceutics-3945196-supplementary.pdf
